# Supplementary material for: 2-Hydr­oxy-1-methoxyxanthen-9-one monohydrate
Source: Acta Crystallogr Sect E Struct Rep Online. 2009 Oct 23;65(Pt 11):o2798. doi: 10.1107/S1600536809039348 (PMC2971388; doi:10.1107/S1600536809039348)
Supplement: Supplementary file 1 [file e-65-o2798-sup1.cif]

##############################################################################
###                                                                        ###
###        Electronic paper (Acta Crystallographica Section E)             ###
###                                                                        ###
##############################################################################
#                                                                            #
# This CIF contains the data in a paper accepted for publication in Acta     #
# Crystallographica Section E. It conforms to the requirements of Notes      #
# for Authors for Section E, and has been peer reviewed under the auspices   #
# of the IUCr Commission on Journals.                                        #
#                                                                            #
# Full details of the Crystallographic Information File format               #
# are given in the paper "The Crystallographic Information File (CIF):       #
# a New Standard Archive File for Crystallography" by S. R. Hall, F. H.      #
# Allen and I. D. Brown [Acta Cryst. (1991), A47, 655-685].                  #
#                                                                            #
# The current version of the core CIF dictionary is obtainable from          #
# ftp://ftp.iucr.org/pub/cif_core.dic. The current version number is 2.4.    #
#                                                                            #
# Software is freely available for graphical display of the structure(s) in  #
# this CIF.  For information consult the CIF home page http://www.iucr.org/  #
# cif/home.html                                                              #
#                                                                            #
# This file may be used for bona fide research purposes within the           #
# scientific community so long as proper attribution is given to the journal # 
# article from which it was obtained.                                        #
#                                                                            #
##############################################################################
                                             
data_global
_audit_creation_method     'form.cif (version 2.0)'
_journal_data_validation_number     ?
_journal_date_recd_electronic     2009-09-10
_journal_date_accepted     2009-09-28
_journal_name_full     'Acta Crystallographica, Section E'
_journal_year     2009
_journal_volume     65
_journal_issue     11
_journal_page_first     o2798
_journal_page_last     o2798
_journal_paper_category     QO
_journal_coeditor_code     HB5095
_publ_contact_author_name     'Changri Han'
_publ_contact_author_address
;
  Hainan Provincial Key Laboratory of Tropical Pharmaceutical
  Herb Chemistry,
  College of Chemistry & Chemical Engineering,
  Hainan Normal University,
  Haikou 571158
  People's Republic of China
;
_publ_contact_author_email     'hchr116@hainnu.edu.cn'
_publ_contact_author_fax     '86 898 65889422'
_publ_contact_author_phone     '86 898 65889422'
_publ_section_title
;
2-Hydroxy-1-methoxyxanthen-9-one monohydrate
;
loop_
    _publ_author_name
    _publ_author_footnote
    _publ_author_address
    'Guangying Chen' ?
;
  Hainan Provincial Key Laboratory of Tropical Pharmaceutical Herb Chemistry,
  College of Chemistry & Chemical Engineering,
  Hainan Normal University,
  Haikou 571158
  People's Republic of China
;
    'Jun Zhao' ?
;
  Hainan Provincial Key Laboratory of Tropical Pharmaceutical Herb Chemistry,
  College of Chemistry & Chemical Engineering,
  Hainan Normal University,
  Haikou 571158
  People's Republic of China
;
    'Changchun Cen' ?
;
  Hainan Provincial Key Laboratory of Tropical Pharmaceutical Herb Chemistry,
  College of Chemistry & Chemical Engineering,
  Hainan Normal University,
  Haikou 571158
  People's Republic of China
;
    'Changri Han' ?
;
  Hainan Provincial Key Laboratory of Tropical Pharmaceutical Herb Chemistry,
  College of Chemistry & Chemical Engineering,
  Hainan Normal University,
  Haikou 571158
  People's Republic of China
;
    'Xinming Song' ?
;
  Hainan Provincial Key Laboratory of Tropical Pharmaceutical Herb Chemistry,
  College of Chemistry & Chemical Engineering,
  Hainan Normal University,
  Haikou 571158
  People's Republic of China
;
data_I
_audit_creation_method     SHELXL-97
_chemical_name_systematic
;
2-Hydroxy-1-methoxyxanthen-9-one monohydrate
;
_chemical_name_common     ?
_chemical_formula_moiety     'C14 H10 O4, H2 O'
_chemical_formula_sum     'C14 H12 O5'
_chemical_formula_iupac     'C14 H10 O4, H2 O'
_chemical_formula_weight     260.24
_chemical_melting_point     ?
_symmetry_cell_setting     Monoclinic
_symmetry_space_group_name_H-M     'P 21/c'
_symmetry_space_group_name_Hall     '-P 2ybc'
loop_
    _symmetry_equiv_pos_as_xyz
    'x, y, z'
    '-x, y+1/2, -z+1/2'
    '-x, -y, -z'
    'x, -y-1/2, z-1/2'
_cell_length_a     8.8008(6)
_cell_length_b     7.0856(4)
_cell_length_c     19.4596(9)
_cell_angle_alpha     90.00
_cell_angle_beta     102.402(4)
_cell_angle_gamma     90.00
_cell_volume     1185.16(12)
_cell_formula_units_Z     4
_cell_measurement_reflns_used     2919
_cell_measurement_theta_min     2.14
_cell_measurement_theta_max     28.24
_cell_measurement_temperature     295(2)
_exptl_crystal_description     block
_exptl_crystal_colour     colourless
_exptl_crystal_size_max     0.38
_exptl_crystal_size_mid     0.26
_exptl_crystal_size_min     0.24
_exptl_crystal_density_diffrn     1.458
_exptl_crystal_density_meas     ?
_exptl_crystal_density_method     'not measured'
_exptl_crystal_F_000     544
_exptl_absorpt_coefficient_mu     0.112
_exptl_absorpt_correction_type     multi-scan
_exptl_absorpt_process_details     '(SADABS; Bruker, 1997)'
_exptl_absorpt_correction_T_min     0.959
_exptl_absorpt_correction_T_max     0.974
_exptl_special_details
;
;
_diffrn_ambient_temperature     295(2)
_diffrn_radiation_type     MoK\a
_diffrn_radiation_wavelength     0.71073
_diffrn_radiation_source     'fine-focus sealed tube'
_diffrn_radiation_monochromator     graphite
_diffrn_measurement_device_type     'Bruker SMART CCD'
_diffrn_measurement_method     \w
_diffrn_detector_area_resol_mean     '0'
_diffrn_reflns_number     8151
_diffrn_reflns_av_R_equivalents     0.0795
_diffrn_reflns_av_sigmaI/netI     0.0495
_diffrn_reflns_theta_min     2.14
_diffrn_reflns_theta_max     28.24
_diffrn_reflns_theta_full     28.24
_diffrn_measured_fraction_theta_max     0.997
_diffrn_measured_fraction_theta_full     0.997
_diffrn_reflns_limit_h_min     -6
_diffrn_reflns_limit_h_max     11
_diffrn_reflns_limit_k_min     -8
_diffrn_reflns_limit_k_max     9
_diffrn_reflns_limit_l_min     -25
_diffrn_reflns_limit_l_max     25
_diffrn_standards_number     0
_diffrn_standards_interval_count     ?
_diffrn_standards_interval_time     0
_diffrn_standards_decay_%     0
_refine_special_details
;
Refinement of <i>F</i>^2^ against ALL reflections. The weighted <i>R</i>-factor
<i>wR</i> and goodness of fit <i>S</i> are based on <i>F</i>^2^, conventional
<i>R</i>-factors <i>R</i> are based on <i>F</i>, with <i>F</i> set to zero for
negative <i>F</i>^2^. The threshold expression of <i>F</i>^2^ >
\s(<i>F</i>^2^) is used only for calculating <i>R</i>-factors(gt) <i>etc</i>.
and is not relevant to the choice of reflections for refinement.
<i>R</i>-factors based on <i>F</i>^2^ are statistically about twice as large
as those based on <i>F</i>, and <i>R</i>- factors based on ALL data will be
even larger.
;
_reflns_number_total     2919
_reflns_number_gt     2269
_reflns_threshold_expression     I>2\s(I)
_refine_ls_structure_factor_coef     Fsqd
_refine_ls_matrix_type     full
_refine_ls_R_factor_all     0.0666
_refine_ls_R_factor_gt     0.0534
_refine_ls_wR_factor_gt     0.1454
_refine_ls_wR_factor_ref     0.1638
_refine_ls_goodness_of_fit_ref     1.040
_refine_ls_restrained_S_all     1.040
_refine_ls_number_reflns     2919
_refine_ls_number_parameters     181
_refine_ls_number_restraints     0
_refine_ls_hydrogen_treatment     mixed
_refine_ls_weighting_scheme     calc
_refine_ls_weighting_details
         'calc w=1/[\s^2^(Fo^2^)+(0.0823P)^2^+0.2871P] where P=(Fo^2^+2Fc^2^)/3'
_atom_sites_solution_hydrogens     geom
_atom_sites_solution_primary     direct
_atom_sites_solution_secondary     difmap
_refine_ls_shift/su_max     0.000
_refine_ls_shift/su_mean     0.000
_refine_diff_density_max     0.260
_refine_diff_density_min     -0.362
_refine_ls_extinction_method     'SHELXL97 (Sheldrick, 2008)'
_refine_ls_extinction_coef     0.095(8)
_refine_ls_extinction_expression
                                  'Fc^*^=kFc[1+0.001xFc^2^\l^3^/sin(2\q)]^-1/4^'
loop_
    _atom_type_symbol
    _atom_type_description
    _atom_type_scat_dispersion_real
    _atom_type_scat_dispersion_imag
    _atom_type_scat_source
    'C' 'C' 0.0033 0.0016
                         'International Tables Vol C Tables 4.2.6.8 and 6.1.1.4'
    'H' 'H' 0.0000 0.0000
                         'International Tables Vol C Tables 4.2.6.8 and 6.1.1.4'
    'O' 'O' 0.0106 0.0060
                         'International Tables Vol C Tables 4.2.6.8 and 6.1.1.4'
_computing_data_collection     'SMART (Bruker, 1997)'
_computing_cell_refinement     'SAINT (Bruker, 1997)'
_computing_data_reduction     'SAINT (Bruker, 1997)'
_computing_structure_solution     'SHELXS97 (Sheldrick, 2008)'
_computing_structure_refinement     'SHELXL97 (Sheldrick, 2008)'
_computing_molecular_graphics     'SHELXTL (Sheldrick, 2008)'
_computing_publication_material     'SHELXTL (Sheldrick, 2008)'
loop_
    _atom_site_type_symbol
    _atom_site_label
    _atom_site_fract_x
    _atom_site_fract_y
    _atom_site_fract_z
    _atom_site_U_iso_or_equiv
    _atom_site_adp_type
    _atom_site_calc_flag
    _atom_site_refinement_flags
    _atom_site_occupancy
    _atom_site_disorder_assembly
    _atom_site_disorder_group
    O O1 0.65861(11) 0.14472(16) 0.26194(6) 0.0409(3) Uani d . 1 . .
    O O2 0.24707(14) 0.1457(2) 0.33085(6) 0.0577(4) Uani d . 1 . .
    O O3 0.09211(11) 0.10250(16) 0.19163(6) 0.0412(3) Uani d . 1 . .
    O O4 0.11784(12) 0.12437(18) 0.05791(5) 0.0459(3) Uani d . 1 . .
    H H4A 0.1386 0.1122 0.0190 0.069 Uiso calc R 1 . .
    O O1W 0.16228(15) 0.0842(3) -0.07501(6) 0.0581(4) Uani d . 1 . .
    H H1A 0.181(3) 0.166(4) -0.1024(17) 0.097(10) Uiso d . 1 . .
    H H1B 0.080(3) 0.039(4) -0.0954(14) 0.079(8) Uiso d . 1 . .
    C C1 0.65891(18) 0.1459(2) 0.33241(8) 0.0377(3) Uani d . 1 . .
    C C2 0.8053(2) 0.1522(2) 0.37783(9) 0.0491(4) Uani d . 1 . .
    H H2A 0.8955 0.1548 0.3602 0.059 Uiso calc R 1 . .
    C C3 0.8131(2) 0.1546(3) 0.44946(10) 0.0577(5) Uani d . 1 . .
    H H3A 0.9096 0.1575 0.4805 0.069 Uiso calc R 1 . .
    C C4 0.6771(3) 0.1527(3) 0.47583(9) 0.0593(5) Uani d . 1 . .
    H H4B 0.6837 0.1550 0.5242 0.071 Uiso calc R 1 . .
    C C5 0.5341(2) 0.1475(2) 0.43070(9) 0.0497(4) Uani d . 1 . .
    H H5A 0.4445 0.1464 0.4487 0.060 Uiso calc R 1 . .
    C C6 0.52170(18) 0.1439(2) 0.35728(7) 0.0367(3) Uani d . 1 . .
    C C7 0.36878(17) 0.1408(2) 0.30878(7) 0.0360(3) Uani d . 1 . .
    C C8 0.37350(15) 0.13504(18) 0.23329(7) 0.0299(3) Uani d . 1 . .
    C C9 0.23858(15) 0.12734(19) 0.17825(7) 0.0316(3) Uani d . 1 . .
    C C10 0.25162(16) 0.12938(19) 0.10794(7) 0.0343(3) Uani d . 1 . .
    C C11 0.39927(17) 0.1332(2) 0.09150(7) 0.0374(3) Uani d . 1 . .
    H H11A 0.4075 0.1331 0.0446 0.045 Uiso calc R 1 . .
    C C12 0.53188(17) 0.1372(2) 0.14382(8) 0.0372(3) Uani d . 1 . .
    H H12A 0.6293 0.1385 0.1325 0.045 Uiso calc R 1 . .
    C C13 0.51916(16) 0.13944(19) 0.21397(7) 0.0318(3) Uani d . 1 . .
    C C14 0.0097(2) 0.2739(3) 0.19948(11) 0.0578(5) Uani d . 1 . .
    H H14A -0.0904 0.2434 0.2086 0.087 Uiso calc R 1 . .
    H H14B -0.0035 0.3468 0.1570 0.087 Uiso calc R 1 . .
    H H14C 0.0681 0.3457 0.2381 0.087 Uiso calc R 1 . .
loop_
    _atom_site_aniso_label
    _atom_site_aniso_U_11
    _atom_site_aniso_U_22
    _atom_site_aniso_U_33
    _atom_site_aniso_U_12
    _atom_site_aniso_U_13
    _atom_site_aniso_U_23
    O1 0.0304(5) 0.0548(7) 0.0354(6) -0.0022(4) 0.0027(4) -0.0018(4)
    O2 0.0468(6) 0.0962(10) 0.0337(6) -0.0072(6) 0.0163(5) -0.0084(6)
    O3 0.0315(5) 0.0527(7) 0.0412(6) -0.0061(4) 0.0118(4) -0.0017(4)
    O4 0.0377(6) 0.0689(8) 0.0284(5) -0.0012(5) 0.0010(4) 0.0009(4)
    O1W 0.0456(7) 0.0910(11) 0.0357(6) -0.0150(7) 0.0044(5) 0.0005(6)
    C1 0.0426(7) 0.0330(7) 0.0337(7) -0.0023(5) 0.0000(6) -0.0023(5)
    C2 0.0439(8) 0.0466(9) 0.0490(9) -0.0025(7) -0.0071(7) -0.0036(7)
    C3 0.0627(11) 0.0509(10) 0.0459(9) -0.0027(8) -0.0187(8) -0.0028(7)
    C4 0.0798(13) 0.0582(11) 0.0317(8) -0.0053(9) -0.0063(8) -0.0023(7)
    C5 0.0643(10) 0.0517(10) 0.0304(7) -0.0039(7) 0.0042(7) -0.0028(6)
    C6 0.0453(8) 0.0339(7) 0.0285(7) -0.0035(5) 0.0029(5) -0.0022(5)
    C7 0.0400(7) 0.0387(7) 0.0296(7) -0.0042(5) 0.0082(5) -0.0030(5)
    C8 0.0315(6) 0.0306(6) 0.0276(6) -0.0029(5) 0.0062(5) -0.0006(5)
    C9 0.0307(6) 0.0333(7) 0.0315(7) -0.0026(5) 0.0081(5) -0.0002(5)
    C10 0.0347(7) 0.0370(7) 0.0298(6) -0.0018(5) 0.0039(5) 0.0014(5)
    C11 0.0415(7) 0.0442(8) 0.0286(7) -0.0004(6) 0.0119(6) 0.0021(5)
    C12 0.0341(7) 0.0448(8) 0.0355(7) -0.0009(6) 0.0138(5) 0.0008(6)
    C13 0.0302(6) 0.0325(7) 0.0324(7) -0.0016(5) 0.0055(5) -0.0013(5)
    C14 0.0417(8) 0.0675(12) 0.0693(11) 0.0063(8) 0.0235(8) -0.0022(9)
_geom_special_details
;
All e.s.d.'s (except the e.s.d. in the dihedral angle between two l.s. planes)
are estimated using the full covariance matrix. The cell e.s.d.'s are taken
into account individually in the estimation of e.s.d.'s in distances, angles
and torsion angles; correlations between e.s.d.'s in cell parameters are only
used when they are defined by crystal symmetry. An approximate (isotropic)
treatment of cell e.s.d.'s is used for estimating e.s.d.'s involving l.s.
planes.
;
loop_
    _geom_bond_atom_site_label_1
    _geom_bond_atom_site_label_2
    _geom_bond_site_symmetry_2
    _geom_bond_distance
    _geom_bond_publ_flag
    O1 C1 . 1.3708(18) ?
    O1 C13 . 1.3737(16) ?
    O2 C7 . 1.2372(17) ?
    O3 C9 . 1.3801(16) ?
    O3 C14 . 1.439(2) ?
    O4 C10 . 1.3576(17) ?
    O4 H4A . 0.8200 ?
    O1W H1A . 0.83(3) ?
    O1W H1B . 0.81(3) ?
    C1 C6 . 1.394(2) ?
    C1 C2 . 1.398(2) ?
    C2 C3 . 1.381(3) ?
    C2 H2A . 0.9300 ?
    C3 C4 . 1.400(3) ?
    C3 H3A . 0.9300 ?
    C4 C5 . 1.371(3) ?
    C4 H4B . 0.9300 ?
    C5 C6 . 1.409(2) ?
    C5 H5A . 0.9300 ?
    C6 C7 . 1.469(2) ?
    C7 C8 . 1.4790(18) ?
    C8 C13 . 1.4116(18) ?
    C8 C9 . 1.4191(18) ?
    C9 C10 . 1.3973(19) ?
    C10 C11 . 1.4036(19) ?
    C11 C12 . 1.375(2) ?
    C11 H11A . 0.9300 ?
    C12 C13 . 1.3935(19) ?
    C12 H12A . 0.9300 ?
    C14 H14A . 0.9600 ?
    C14 H14B . 0.9600 ?
    C14 H14C . 0.9600 ?
loop_
    _geom_angle_atom_site_label_1
    _geom_angle_atom_site_label_2
    _geom_angle_atom_site_label_3
    _geom_angle_site_symmetry_1
    _geom_angle_site_symmetry_3
    _geom_angle
    _geom_angle_publ_flag
    C1 O1 C13 . . 119.30(11) ?
    C9 O3 C14 . . 115.13(12) ?
    C10 O4 H4A . . 109.5 ?
    H1A O1W H1B . . 104(3) ?
    O1 C1 C6 . . 122.10(13) ?
    O1 C1 C2 . . 115.87(14) ?
    C6 C1 C2 . . 122.02(14) ?
    C3 C2 C1 . . 118.55(17) ?
    C3 C2 H2A . . 120.7 ?
    C1 C2 H2A . . 120.7 ?
    C2 C3 C4 . . 120.59(16) ?
    C2 C3 H3A . . 119.7 ?
    C4 C3 H3A . . 119.7 ?
    C5 C4 C3 . . 120.29(16) ?
    C5 C4 H4B . . 119.9 ?
    C3 C4 H4B . . 119.9 ?
    C4 C5 C6 . . 120.70(17) ?
    C4 C5 H5A . . 119.6 ?
    C6 C5 H5A . . 119.6 ?
    C1 C6 C5 . . 117.85(14) ?
    C1 C6 C7 . . 121.30(13) ?
    C5 C6 C7 . . 120.84(14) ?
    O2 C7 C6 . . 121.24(13) ?
    O2 C7 C8 . . 123.82(13) ?
    C6 C7 C8 . . 114.92(12) ?
    C13 C8 C9 . . 117.41(12) ?
    C13 C8 C7 . . 118.99(12) ?
    C9 C8 C7 . . 123.59(12) ?
    O3 C9 C10 . . 117.56(12) ?
    O3 C9 C8 . . 121.77(12) ?
    C10 C9 C8 . . 120.48(12) ?
    O4 C10 C9 . . 117.45(12) ?
    O4 C10 C11 . . 122.66(13) ?
    C9 C10 C11 . . 119.88(12) ?
    C12 C11 C10 . . 120.79(12) ?
    C12 C11 H11A . . 119.6 ?
    C10 C11 H11A . . 119.6 ?
    C11 C12 C13 . . 119.46(12) ?
    C11 C12 H12A . . 120.3 ?
    C13 C12 H12A . . 120.3 ?
    O1 C13 C12 . . 114.70(12) ?
    O1 C13 C8 . . 123.34(12) ?
    C12 C13 C8 . . 121.95(13) ?
    O3 C14 H14A . . 109.5 ?
    O3 C14 H14B . . 109.5 ?
    H14A C14 H14B . . 109.5 ?
    O3 C14 H14C . . 109.5 ?
    H14A C14 H14C . . 109.5 ?
    H14B C14 H14C . . 109.5 ?
loop_
    _geom_torsion_atom_site_label_1
    _geom_torsion_atom_site_label_2
    _geom_torsion_atom_site_label_3
    _geom_torsion_atom_site_label_4
    _geom_torsion_site_symmetry_1
    _geom_torsion_site_symmetry_2
    _geom_torsion_site_symmetry_3
    _geom_torsion_site_symmetry_4
    _geom_torsion
    _geom_torsion_publ_flag
    C13 O1 C1 C6 . . . . -0.65(19) ?
    C13 O1 C1 C2 . . . . -179.73(12) ?
    O1 C1 C2 C3 . . . . 179.71(14) ?
    C6 C1 C2 C3 . . . . 0.6(2) ?
    C1 C2 C3 C4 . . . . -0.7(3) ?
    C2 C3 C4 C5 . . . . 0.3(3) ?
    C3 C4 C5 C6 . . . . 0.1(3) ?
    O1 C1 C6 C5 . . . . -179.30(13) ?
    C2 C1 C6 C5 . . . . -0.3(2) ?
    O1 C1 C6 C7 . . . . -0.2(2) ?
    C2 C1 C6 C7 . . . . 178.83(13) ?
    C4 C5 C6 C1 . . . . -0.1(2) ?
    C4 C5 C6 C7 . . . . -179.18(15) ?
    C1 C6 C7 O2 . . . . -177.43(14) ?
    C5 C6 C7 O2 . . . . 1.6(2) ?
    C1 C6 C7 C8 . . . . 1.57(19) ?
    C5 C6 C7 C8 . . . . -179.36(13) ?
    O2 C7 C8 C13 . . . . 176.82(14) ?
    C6 C7 C8 C13 . . . . -2.15(17) ?
    O2 C7 C8 C9 . . . . -2.4(2) ?
    C6 C7 C8 C9 . . . . 178.59(12) ?
    C14 O3 C9 C10 . . . . -93.42(16) ?
    C14 O3 C9 C8 . . . . 91.70(16) ?
    C13 C8 C9 O3 . . . . 173.03(12) ?
    C7 C8 C9 O3 . . . . -7.70(19) ?
    C13 C8 C9 C10 . . . . -1.70(18) ?
    C7 C8 C9 C10 . . . . 177.57(12) ?
    O3 C9 C10 O4 . . . . 5.96(18) ?
    C8 C9 C10 O4 . . . . -179.09(12) ?
    O3 C9 C10 C11 . . . . -172.99(12) ?
    C8 C9 C10 C11 . . . . 1.96(19) ?
    O4 C10 C11 C12 . . . . -179.64(13) ?
    C9 C10 C11 C12 . . . . -0.7(2) ?
    C10 C11 C12 C13 . . . . -0.7(2) ?
    C1 O1 C13 C12 . . . . -179.55(12) ?
    C1 O1 C13 C8 . . . . -0.03(18) ?
    C11 C12 C13 O1 . . . . -179.57(12) ?
    C11 C12 C13 C8 . . . . 0.9(2) ?
    C9 C8 C13 O1 . . . . -179.21(12) ?
    C7 C8 C13 O1 . . . . 1.49(19) ?
    C9 C8 C13 C12 . . . . 0.28(19) ?
    C7 C8 C13 C12 . . . . -179.03(13) ?
loop_
    _geom_hbond_atom_site_label_D
    _geom_hbond_atom_site_label_H
    _geom_hbond_atom_site_label_A
    _geom_hbond_site_symmetry_A
    _geom_hbond_distance_DH
    _geom_hbond_distance_HA
    _geom_hbond_distance_DA
    _geom_hbond_angle_DHA
    O4 H4A O1W . 0.82 1.90 2.7126(16) 174
    O1W H1A O2 4_565 0.83(3) 2.03(3) 2.857(2) 174(3)
    O1W H1B O4 3 0.81(3) 2.34(3) 2.9540(19) 134(2)
    O1W H1B O3 3 0.81(3) 2.37(3) 3.1195(17) 155(2)
